# Supplementary material for: Prognostic Stratification of Multiple-Classifier Endometrial Cancers: Cohort Study and Meta-Analysis
Source: Cancers (Basel). 2026 Mar 12;18(6):929. doi: 10.3390/cancers18060929 (PMC13024139; doi:10.3390/cancers18060929)
Supplement: Supplementary file 1 [file cancers-18-00929-s001.zip]

Archive with 1 entries (1 files):
- cancers-4179713-supplementary.pdf
